# Supplementary material for: Osimertinib as Second- and ≥Third-Line Treatment in Advanced and Recurrence EGFR-Mutant NSCLC Patients Harboring Acquired T790M Mutation
Source: Cancers (Basel). 2024 Dec 14;16(24):4174. doi: 10.3390/cancers16244174 (PMC11674345; doi:10.3390/cancers16244174)
Supplement: Supplementary file 1 [file cancers-16-04174-s001.zip]

Archive with 1 entries (1 files):
- cancers-3331098-supplementary.pdf
